# Supplementary material for: Identification of Basement Membrane-Related Biomarkers in the Progression of Cutaneous Squamous Cell Carcinoma
Source: Int J Mol Sci. 2026 Jan 30;27(3):1394. doi: 10.3390/ijms27031394 (PMC12898604; doi:10.3390/ijms27031394)
Supplement: Supplementary file 1 [file ijms-27-01394-s001.zip]

Archive with 1 entries (1 files):
- ijms-4072226-supplementary.pdf
